# Supplementary material for: The Clinical Effects of Type 2 Diabetes Patient Management Using Digital Healthcare Technology: A Systematic Review and Meta-Analysis
Source: Healthcare (Basel). 2022 Mar 13;10(3):522. doi: 10.3390/healthcare10030522 (PMC8953302; doi:10.3390/healthcare10030522)
Supplement: Supplementary file 1 [file healthcare-10-00522-s001.zip]

Archive with 1 entries (1 files):
- healthcare-1597641-supplementary.pdf
